# Supplementary material for: Chemically Modified Bovine β-Lactoglobulin as a Broad-Spectrum Influenza Virus Entry Inhibitor with the Potential to Combat Influenza Outbreaks
Source: Viruses. 2022 Sep 16;14(9):2055. doi: 10.3390/v14092055 (PMC9506557; doi:10.3390/v14092055)
Supplement: Supplementary file 1 [file viruses-14-02055-s001.zip]

Archive with 1 entries (1 files):
- viruses-1867692-supplementary.pdf
